# Supplementary material for: Simulating Carbon Stocks and Fluxes of an African Tropical Montane Forest with an Individual-Based Forest Model
Source: PLoS One. 2015 Apr 27;10(4):e0123300. doi: 10.1371/journal.pone.0123300 (PMC4410999; doi:10.1371/journal.pone.0123300)
Supplement: S1 Dataset — (XLSX) [file pone.0123300.s001.xlsx]

## Sheet: Field Inventory
	S1 Dataset. Comparison between FORMIND simulations and field observations.
	Study Site: Mt. Kilimanjaro, FLM3
	Overview: Field measurements vs. Forest model simulations
		Aboveground Biomass		Basal Area		Stem Count
		(Mgodm/ha)		(m²/ha)		(trees per ha)
		FORMIND	Observation	FORMIND	Observation	FORMIND	Observation
	BY TOTAL
	Total	393.06	389.8	37.95	40.09	230	340
	BY LIGHT CLASS
	Shade Tolerant	363.13	355.34	32.86	34.96	162	280
	Intermediate	27.6	33.22	4.79	4.81	52	44
	Shade Intolerant	2.33	1.24	0.3	0.32	16	16
	BY PLANT FUNCTIONAL TYPE
	PFT 1	351.38	344.18	31.18	32.33	139	140
	PFT 2	11.25	10.2	1.67	2.43	22	128
	PFT 3	27.6	33.22	4.79	4.81	52	44
	PFT 4	0.9	1.15	0.01	0.25	1	8
	PFT 5	0.5	0.96	0.01	0.2	1	12
	PFT 6	1.43	0.09	0.29	0.07	15	8

## Sheet: Stem size distribution
	Study Site: Mt. Kilimanjaro, FLM3
	Stem Size distribution
	dbh [cm]	total stem numbers [1/ha]	PFT1	PFT2	PFT3	PFT4	PFT5	PFT6
	5	0	0	0	0	0	0	0
	15	188	32	112	24	4	8	8
	25	52	24	16	4	4	4	0
	35	20	20	0	0	0	0	0
	45	20	16	0	4	0	0	0
	55	16	12	0	4	0	0	0
	65	12	8	0	4	0	0	0
	75	16	12	0	4	0	0	0
	85	0	0	0	0	0	0	0
	95	0	0	0	0	0	0	0
	105	8	8	0	0	0	0	0
	115	4	4	0	0	0	0	0
	125	4	4	0	0	0	0	0
	135	0	0	0	0	0	0	0
	145	0	0	0	0	0	0	0
	155	0	0	0	0	0	0	0

## Sheet: LAI
	Study Site: Mt. Kilimanjaro, FLM3
	Measurements: LAI, 3 different heights
	Plot	mean_L1(2m)	mean_L2(0.5m)	mean_L3(0m)	SD_L1	SD_L2	SD_L3	Min_L1	Min_L2	Min_L3	Max_L1	Max_L2	Max_L3
	FLM3	3.92238	4.8035	5.91095	1.43373	1.45811	0.921916	1.1	1.57	4.58	6.44	6.7	7.63
